# Supplementary material for: Construction of Ultrastable Conjugated Microporous Polymers Containing Thiophene and Fluorene for Metal Ion Sensing and Energy Storage
Source: Micromachines (Basel). 2022 Sep 4;13(9):1466. doi: 10.3390/mi13091466 (PMC9505267; doi:10.3390/mi13091466)
Supplement: Supplementary file 1 [file micromachines-13-01466-s001.zip]

Archive with 1 entries (1 files):
- micromachines-1903186-supplementary.pdf
